# Supplementary material for: Knowledge, attitude, practice, and fear level of Bangladeshi students toward Covid-19 after a year of the pandemic situation: A web-based cross-sectional study
Source: PLoS One. 2023 Feb 27;18(2):e0282282. doi: 10.1371/journal.pone.0282282 (PMC9970072; doi:10.1371/journal.pone.0282282)
Supplement: S2 File — (XLSX) [file pone.0282282.s002.xlsx]

## Sheet: Raw data Revision
Sex	Age	Education	Occupation	Family	Income	Location	Place	KA01	KA02	KA03	KA04	KA05	KA06	KA07	KA08	KA09	KA10	KA11	KA12	KA01_R	KA02_R	KA03_R	KA06_R	KA08_R	KA09_R	KA10_R	KA11_R	KA12_R	KA04_R	KA05_R	KA07_R	A01	A02	A03	A04	A05	A06	A07	A08	AR01	AR02	AR03	AR04	AR05	AR06	AR07	AR08	P01	P02
0	1	0	1	0	0	3	4	0	0	0	1	2	0	1	0	0	1	0	0	1	1	1	1	1	1	0	1	1	1	0	1	0	0	0	0	0	0	0	0	2	2	2	2	2	2	2	2	0	0
0	1	0	1	0	0	3	4	0	0	0	1	1	0	1	0	1	0	1	0	1	1	1	1	1	0	1	0	1	1	1	1	2	2	1	1	0	0	0	2	0	1	0	0	2	2	2	1	1	0
0	1	0	1	0	0	3	4	0	0	0	1	1	0	1	0	0	0	0	0	1	1	1	1	1	1	1	1	1	1	1	1	0	0	1	0	0	0	0	0	2	2	0	2	2	2	2	2	0	0
1	1	0	1	0	0	3	4	0	0	0	1	1	0	1	0	0	0	0	0	1	1	1	1	1	1	1	1	1	1	1	1	0	0	0	0	0	0	0	0	2	2	2	2	2	2	2	2	0	0
0	1	1	1	0	0	3	4	0	0	0	2	1	0	1	0	0	0	0	0	1	1	1	1	1	1	1	1	1	0	1	1	0	0	0	0	0	0	0	0	2	2	2	2	2	2	2	2	0	0
0	1	1	1	0	0	3	4	0	2	0	2	1	2	1	0	0	1	0	0	1	0	1	0	1	1	0	1	1	0	1	1	0	0	1	1	0	0	2	2	2	2	0	0	2	2	1	1	2	0
0	1	1	1	0	0	3	4	0	0	0	2	2	0	1	0	2	0	0	0	1	1	1	1	1	0	1	1	1	0	0	1	1	2	0	0	0	0	0	0	0	1	2	2	2	2	2	2	1	1
1	1	1	1	0	0	3	4	0	0	0	2	2	0	1	0	0	0	0	0	1	1	1	1	1	1	1	1	1	0	0	1	0	0	0	0	0	0	2	2	2	2	2	2	2	2	1	1	0	0
1	1	1	1	0	0	3	4	0	0	0	0	1	0	1	0	0	0	0	0	1	1	1	1	1	1	1	1	1	0	1	1	0	0	0	0	0	0	0	0	2	2	2	2	2	2	2	2	0	0
1	1	1	1	0	0	3	4	0	0	0	1	1	0	1	0	0	0	0	0	1	1	1	1	1	1	1	1	1	1	1	1	0	0	0	0	0	0	0	0	2	2	2	2	2	2	2	2	0	0
1	1	1	1	0	0	3	4	0	0	0	1	1	0	1	1	0	0	2	0	1	1	1	1	0	1	1	0	1	1	1	1	0	0	2	1	0	0	2	2	2	2	1	0	2	2	1	1	0	0
1	1	1	1	0	0	3	4	0	0	0	0	1	0	1	0	0	0	0	0	1	1	1	1	1	1	1	1	1	0	1	1	0	0	1	0	0	0	2	1	2	2	0	2	2	2	1	0	0	0
0	1	0	1	1	0	3	4	0	0	0	0	1	0	1	0	0	0	0	0	1	1	1	1	1	1	1	1	1	0	1	1	0	2	0	2	0	2	0	2	2	1	2	1	2	1	2	1	2	1
0	1	1	1	1	0	3	4	0	0	0	2	1	0	1	0	0	0	0	0	1	1	1	1	1	1	1	1	1	0	1	1	0	0	2	0	0	0	0	0	2	2	1	2	2	2	2	2	0	0
0	1	0	1	0	1	3	4	1	0	0	1	1	0	1	0	0	0	0	0	0	1	1	1	1	1	1	1	1	1	1	1	1	1	1	1	0	0	1	1	2	2	0	0	2	2	1	0	1	2
0	1	0	1	0	1	3	4	1	0	0	1	1	0	1	0	0	0	0	1	0	1	1	1	1	1	1	1	0	1	1	1	1	1	1	1	0	1	2	2	0	1	1	1	2	0	2	1	1	2
0	1	0	1	0	1	3	4	2	0	0	2	1	0	1	0	0	0	0	0	0	1	1	1	1	1	1	1	1	0	1	1	0	0	0	0	0	0	2	2	2	2	2	2	2	2	1	1	0	0
0	1	0	1	0	1	3	4	0	0	0	0	2	0	1	0	0	0	2	0	1	1	1	1	1	1	1	0	1	0	0	1	0	0	0	0	0	0	2	2	2	2	2	2	2	2	1	1	0	0
0	1	0	1	0	1	3	4	0	0	0	1	1	0	1	0	0	0	0	0	1	1	1	1	1	1	1	1	1	1	1	1	0	0	0	0	0	0	1	2	2	2	2	2	2	2	0	1	0	0
0	1	0	1	0	1	3	4	0	0	0	0	1	0	0	0	0	0	0	0	1	1	1	1	1	1	1	1	1	0	1	0	1	1	1	1	0	1	0	0	0	1	2	0	2	0	2	2	1	1
0	1	0	1	0	1	3	4	0	0	0	0	0	0	1	2	0	0	0	0	1	1	1	1	0	1	1	1	1	0	0	1	0	0	1	0	0	0	0	0	2	2	0	2	2	2	2	2	0	0
0	1	1	1	0	1	3	4	0	0	0	2	1	0	1	0	0	0	0	0	1	1	1	1	1	1	1	1	1	0	1	1	0	0	1	2	2	0	2	2	2	2	0	1	1	2	1	1	0	0
0	1	1	1	0	1	3	4	0	0	0	2	1	0	1	0	0	0	0	0	1	1	1	1	1	1	1	1	1	0	1	1	0	0	0	0	0	0	2	2	2	2	2	2	2	2	1	1	0	0
0	1	1	1	0	1	3	4	0	0	0	0	0	0	0	0	0	0	0	0	1	1	1	1	1	1	1	1	1	0	0	0	0	0	0	0	0	0	0	0	2	2	2	2	2	2	2	2	0	0
0	1	1	1	0	1	3	4	0	0	0	1	1	0	1	0	0	0	0	0	1	1	1	1	1	1	1	1	1	1	1	1	0	0	0	0	0	0	0	1	2	2	2	2	2	2	2	0	0	0
0	1	1	1	0	1	3	4	0	0	0	0	0	0	1	0	0	0	0	0	1	1	1	1	1	1	1	1	1	0	0	1	0	0	0	0	0	0	0	0	2	2	2	2	2	2	2	2	0	0
1	1	1	1	0	1	3	4	0	0	0	0	1	0	1	0	0	2	0	0	1	1	1	1	1	1	0	1	1	0	1	1	0	0	0	0	0	0	0	0	2	2	2	2	2	2	2	2	0	0
1	1	1	1	0	1	3	4	0	0	0	1	1	0	1	0	0	0	0	0	1	1	1	1	1	1	1	1	1	1	1	1	0	0	0	0	0	0	2	2	2	2	2	2	2	2	1	1	0	0
0	1	0	1	1	1	3	4	0	0	0	1	1	0	1	0	0	0	0	0	1	1	1	1	1	1	1	1	1	1	1	1	0	0	0	0	0	0	0	0	2	2	2	2	2	2	2	2	0	0
0	1	1	1	1	1	3	4	2	2	0	2	1	0	1	0	0	2	2	0	0	0	1	1	1	1	0	0	1	0	1	1	0	2	1	2	0	0	0	2	2	1	0	1	2	2	2	1	2	2
0	1	1	1	1	1	3	4	0	0	0	1	1	0	1	0	0	0	0	0	1	1	1	1	1	1	1	1	1	1	1	1	2	0	1	0	0	0	2	2	0	2	0	2	2	2	1	1	0	2
0	1	0	1	0	2	3	4	0	0	0	1	1	0	1	2	0	0	0	0	1	1	1	1	0	1	1	1	1	1	1	1	0	0	0	0	0	0	2	2	2	2	2	2	2	2	1	1	0	0
0	1	0	1	0	2	3	4	0	0	0	0	1	0	1	0	0	0	0	0	1	1	1	1	1	1	1	1	1	0	1	1	0	0	1	0	0	0	0	0	2	2	0	2	2	2	2	2	0	0
1	1	0	1	0	2	3	4	0	0	0	1	1	0	1	0	0	0	0	0	1	1	1	1	1	1	1	1	1	1	1	1	0	0	0	0	0	0	0	0	2	2	2	2	2	2	2	2	0	0
1	1	0	1	0	2	3	4	0	0	0	1	1	0	1	0	0	0	0	0	1	1	1	1	1	1	1	1	1	1	1	1	0	0	0	0	0	0	1	1	2	2	2	2	2	2	0	0	0	0
0	1	1	1	0	2	3	4	0	0	0	1	1	0	1	0	0	0	0	0	1	1	1	1	1	1	1	1	1	1	1	1	0	0	0	2	0	0	2	2	2	2	2	1	2	2	1	1	0	0
1	1	1	1	0	2	3	4	0	0	0	0	1	0	1	0	0	0	0	0	1	1	1	1	1	1	1	1	1	0	1	1	0	0	0	0	0	0	2	2	2	2	2	2	2	2	1	1	0	0
1	1	1	1	0	2	3	4	0	0	0	1	1	1	1	0	0	0	0	0	1	1	1	0	1	1	1	1	1	1	1	1	0	0	2	0	0	0	2	2	2	2	1	2	2	2	1	1	0	0
1	1	1	1	0	2	3	4	0	0	0	2	1	0	2	0	0	0	0	0	1	1	1	1	1	1	1	1	1	0	1	0	0	0	0	0	0	0	0	2	2	2	2	2	2	2	2	1	0	0
0	1	0	0	0	0	3	4	0	0	0	2	1	0	1	0	0	0	0	0	1	1	1	1	1	1	1	1	1	0	1	1	0	0	2	0	2	1	2	2	2	2	1	2	1	0	1	1	2	0
1	1	0	0	0	0	3	4	0	0	0	0	1	0	1	0	0	0	0	0	1	1	1	1	1	1	1	1	1	0	1	1	2	0	0	0	0	0	2	2	0	2	2	2	2	2	1	1	0	0
0	1	1	0	0	0	3	4	0	0	0	1	1	0	1	0	0	0	0	0	1	1	1	1	1	1	1	1	1	1	1	1	0	0	0	0	0	0	2	1	2	2	2	2	2	2	1	0	0	0
0	1	1	0	0	0	3	4	0	0	0	1	1	0	1	0	0	0	0	0	1	1	1	1	1	1	1	1	1	1	1	1	0	0	1	0	0	0	1	1	2	2	0	2	2	2	0	0	2	0
0	1	1	0	0	0	3	4	0	0	0	1	1	0	1	0	0	0	0	0	1	1	1	1	1	1	1	1	1	1	1	1	2	0	0	0	0	0	0	0	0	2	2	2	2	2	2	2	0	0
0	1	1	0	0	0	3	4	0	0	0	2	1	0	1	0	0	0	0	0	1	1	1	1	1	1	1	1	1	0	1	1	0	0	1	0	0	0	0	1	2	2	0	2	2	2	2	0	0	0
0	1	1	0	0	0	3	4	0	0	0	1	1	0	1	0	0	0	0	0	1	1	1	1	1	1	1	1	1	1	1	1	0	0	1	0	0	0	0	2	2	2	0	2	2	2	2	1	0	0
0	1	1	0	0	0	3	4	0	0	0	0	1	0	1	0	0	0	0	0	1	1	1	1	1	1	1	1	1	0	1	1	2	2	1	0	0	0	2	2	0	1	0	2	2	2	1	1	0	0
0	1	1	0	0	0	3	4	0	1	0	1	0	0	1	1	0	0	0	0	1	0	1	1	0	1	1	1	1	1	0	1	1	0	1	0	0	2	2	2	0	2	0	2	2	1	1	1	1	1
0	1	1	0	0	0	3	4	0	0	0	0	0	0	1	0	0	0	0	0	1	1	1	1	1	1	1	1	1	0	0	1	0	0	0	0	0	0	2	1	2	2	2	2	2	2	1	0	2	0
0	1	1	0	0	0	3	4	0	0	0	1	0	0	1	0	0	0	0	0	1	1	1	1	1	1	1	1	1	1	0	1	0	0	0	0	0	0	0	0	2	2	2	2	2	2	2	2	0	0
0	1	1	0	0	0	3	4	0	2	0	2	1	0	1	0	0	0	0	0	1	0	1	1	1	1	1	1	1	0	1	1	0	0	0	2	0	0	0	2	2	2	2	1	2	2	2	1	0	0
0	1	1	0	0	0	3	4	0	0	0	1	1	0	1	0	0	0	0	0	1	1	1	1	1	1	1	1	1	1	1	1	1	2	1	1	0	0	2	2	0	1	0	1	2	2	1	1	2	0
0	1	1	0	0	0	3	4	0	0	0	2	1	0	1	0	0	0	0	0	1	1	1	1	1	1	1	1	1	0	1	1	0	0	1	1	0	0	1	0	2	2	0	0	2	2	0	2	0	0
0	1	1	0	0	0	3	4	0	0	0	1	1	0	1	0	0	0	0	0	1	1	1	1	1	1	1	1	1	1	1	1	0	0	0	0	0	0	0	0	2	2	2	2	2	2	2	2	0	0
0	1	1	0	0	0	3	4	0	0	0	0	1	0	1	0	0	0	0	0	1	1	1	1	1	1	1	1	1	0	1	1	0	0	1	0	0	0	2	2	2	2	0	2	2	2	1	1	1	0
0	1	1	0	0	0	3	4	0	2	0	2	2	0	1	0	2	0	2	0	1	0	1	1	1	0	1	0	1	0	0	1	0	2	1	2	0	0	0	2	2	1	0	1	2	2	2	1	2	2
0	1	1	0	0	0	3	4	0	0	0	0	1	0	1	0	0	0	0	0	1	1	1	1	1	1	1	1	1	0	1	1	1	1	1	1	0	0	0	0	0	0	0	0	2	2	2	2	2	2
1	1	1	0	0	0	3	4	0	0	0	0	1	0	1	0	0	0	0	0	1	1	1	1	1	1	1	1	1	0	1	1	0	0	0	0	0	0	0	0	2	2	2	2	2	2	2	2	0	0
1	1	1	0	0	0	3	4	0	0	0	2	2	2	1	0	0	0	0	0	1	1	1	0	1	1	1	1	1	0	0	1	0	2	2	2	0	2	2	2	2	1	1	1	2	1	1	1	0	0
0	1	1	0	1	0	3	4	0	0	0	1	1	0	1	0	0	0	0	0	1	1	1	1	1	1	1	1	1	1	1	1	0	0	1	0	0	0	1	1	2	2	0	2	2	2	0	0	0	0
0	1	1	0	1	0	3	4	0	0	0	0	1	0	1	0	0	0	0	1	1	1	1	1	1	1	1	1	0	0	1	1	0	2	0	0	0	0	1	0	2	1	2	2	2	2	0	2	0	0
0	1	1	0	1	0	3	4	0	0	0	2	1	0	1	0	0	0	0	2	1	1	1	1	1	1	1	1	0	0	1	1	0	0	2	0	0	0	2	2	2	2	1	2	2	2	1	1	2	0
0	1	0	0	0	1	3	4	0	0	0	0	1	0	1	0	0	0	0	0	1	1	1	1	1	1	1	1	1	0	1	1	0	0	0	0	0	0	2	2	2	2	2	2	2	2	1	1	2	0
0	1	1	0	0	1	3	4	0	0	0	1	1	0	1	1	0	0	0	0	1	1	1	1	0	1	1	1	1	1	1	1	0	0	1	0	0	0	2	1	2	2	0	2	2	2	1	0	0	0
0	1	1	0	0	1	3	4	0	0	0	2	1	0	1	1	0	0	0	0	1	1	1	1	0	1	1	1	1	0	1	1	0	0	0	0	0	0	2	2	2	2	2	2	2	2	1	1	2	0
0	1	1	0	0	1	3	4	0	0	0	2	1	0	1	2	0	0	0	0	1	1	1	1	0	1	1	1	1	0	1	1	0	0	0	0	0	0	2	2	2	2	2	2	2	2	1	1	2	0
0	1	1	0	0	1	3	4	0	0	0	1	1	0	1	0	0	0	0	0	1	1	1	1	1	1	1	1	1	1	1	1	0	2	1	0	0	0	2	0	2	1	0	2	2	2	1	2	0	0
0	1	1	0	1	1	3	4	0	0	0	1	1	0	1	0	0	0	0	0	1	1	1	1	1	1	1	1	1	1	1	1	0	0	1	0	1	0	0	0	2	2	0	2	0	2	2	2	0	0
1	1	1	0	1	1	3	4	0	0	0	1	1	0	1	0	0	0	0	0	1	1	1	1	1	1	1	1	1	1	1	1	0	0	0	0	0	0	2	2	2	2	2	2	2	2	1	1	0	0
0	1	0	0	0	2	3	4	0	0	0	0	1	0	1	0	0	0	0	0	1	1	1	1	1	1	1	1	1	0	1	1	0	0	0	0	0	0	2	2	2	2	2	2	2	2	1	1	0	0
1	1	1	0	0	2	3	4	0	0	0	1	1	0	1	0	0	0	0	0	1	1	1	1	1	1	1	1	1	1	1	1	0	2	1	1	0	0	2	2	2	1	0	0	2	2	1	1	2	2
1	1	1	0	0	2	3	4	0	0	0	1	1	0	1	0	0	0	0	0	1	1	1	1	1	1	1	1	1	1	1	1	1	0	0	0	0	0	2	2	0	2	2	2	2	2	1	1	0	0
0	1	0	1	0	0	3	3	0	0	0	0	0	0	1	0	0	0	0	0	1	1	1	1	1	1	1	1	1	0	0	1	2	0	1	0	0	0	0	0	0	2	0	2	2	2	2	2	0	0
0	1	1	1	0	0	3	3	0	0	0	0	2	0	1	0	0	0	0	0	1	1	1	1	1	1	1	1	1	0	0	1	0	0	0	0	0	0	0	0	2	2	2	2	2	2	2	2	0	0
0	1	0	1	1	0	3	3	0	0	0	1	1	0	1	0	0	0	0	0	1	1	1	1	1	1	1	1	1	1	1	1	0	0	1	0	0	0	0	2	2	2	0	2	2	2	2	1	2	0
0	1	1	1	1	0	3	3	0	0	0	0	1	1	1	0	0	0	0	0	1	1	1	0	1	1	1	1	1	0	1	1	2	2	0	0	0	0	2	0	0	1	2	2	2	2	1	2	2	0
1	1	0	1	0	1	3	3	0	0	0	1	1	0	1	0	0	0	0	0	1	1	1	1	1	1	1	1	1	1	1	1	0	0	0	0	0	0	2	2	2	2	2	2	2	2	1	1	0	0
0	1	1	1	0	1	3	3	0	0	0	1	1	0	1	0	0	0	1	0	1	1	1	1	1	1	1	0	1	1	1	1	0	0	0	0	0	0	0	0	2	2	2	2	2	2	2	2	0	0
0	1	1	1	0	1	3	3	0	0	0	0	1	0	1	0	0	0	0	0	1	1	1	1	1	1	1	1	1	0	1	1	0	0	0	0	0	0	0	0	2	2	2	2	2	2	2	2	0	0
0	1	1	1	0	1	3	3	0	0	0	1	1	0	1	0	0	2	0	0	1	1	1	1	1	1	0	1	1	1	1	1	0	0	2	2	0	0	2	0	2	2	1	1	2	2	1	2	0	0
0	1	1	1	0	1	3	3	0	0	0	1	1	0	1	0	0	0	0	0	1	1	1	1	1	1	1	1	1	1	1	1	0	0	1	0	0	0	0	0	2	2	0	2	2	2	2	2	0	0
0	1	1	1	0	1	3	3	0	0	0	1	1	0	1	0	0	0	0	0	1	1	1	1	1	1	1	1	1	1	1	1	2	0	1	0	0	0	0	0	0	2	0	2	2	2	2	2	0	0
1	1	1	1	0	1	3	3	0	0	0	1	1	0	1	0	0	0	0	0	1	1	1	1	1	1	1	1	1	1	1	1	0	0	0	0	0	0	2	2	2	2	2	2	2	2	1	1	0	0
0	1	0	1	1	1	3	3	0	0	0	2	1	0	1	0	0	0	1	0	1	1	1	1	1	1	1	0	1	0	1	1	0	0	0	2	0	0	0	0	2	2	2	1	2	2	2	2	0	0
0	1	1	1	1	1	3	3	0	1	0	1	2	0	1	0	0	1	2	0	1	0	1	1	1	1	0	0	1	1	0	1	1	1	2	1	0	0	0	2	0	0	1	0	2	2	2	1	2	0
1	1	1	1	1	1	3	3	1	0	0	1	1	0	1	0	0	0	0	0	0	1	1	1	1	1	1	1	1	1	1	1	0	0	0	0	0	0	2	2	2	2	2	2	2	2	1	1	0	0
0	1	1	1	0	2	3	3	0	0	0	0	1	0	1	0	0	0	0	0	1	1	1	1	1	1	1	1	1	0	1	1	0	0	0	0	0	0	0	2	2	2	2	2	2	2	2	1	0	0
0	1	1	1	0	2	3	3	0	1	0	1	2	0	1	0	2	0	0	1	1	0	1	1	1	0	1	1	0	1	0	1	1	1	1	1	0	0	2	2	0	1	0	1	2	2	1	1	2	0
0	1	1	1	0	2	3	3	0	0	0	1	1	0	1	0	0	0	0	0	1	1	1	1	1	1	1	1	1	1	1	1	0	0	0	0	0	0	2	2	2	2	2	2	2	2	1	1	0	0
0	1	1	1	0	2	3	3	0	0	0	2	1	0	1	0	0	0	0	0	1	1	1	1	1	1	1	1	1	0	1	1	0	0	0	0	0	0	0	0	2	2	2	2	2	2	2	2	0	0
1	1	1	1	0	2	3	3	0	2	2	1	2	1	1	0	0	2	0	0	1	0	0	0	1	1	0	1	1	1	0	1	0	0	0	0	0	0	2	2	2	2	2	2	2	2	1	1	0	0
1	1	1	1	0	2	3	3	0	0	0	1	1	0	1	0	0	0	0	0	1	1	1	1	1	1	1	1	1	1	1	1	0	0	0	0	0	0	0	1	2	2	2	2	2	2	2	0	0	0
1	1	1	1	0	2	3	3	0	0	0	1	1	0	1	0	0	0	0	0	1	1	1	1	1	1	1	1	1	1	1	1	0	0	2	0	0	0	2	2	2	2	1	2	2	2	1	1	2	0
0	1	0	0	0	0	3	3	0	0	0	0	1	0	1	0	0	0	0	0	1	1	1	1	1	1	1	1	1	0	1	1	0	0	1	1	0	0	2	2	2	2	0	0	2	2	1	1	0	0
0	1	1	0	0	0	3	3	0	0	0	1	1	0	1	0	0	0	0	0	1	1	1	1	1	1	1	1	1	1	1	1	2	2	2	0	0	0	2	2	0	1	1	2	2	2	1	1	0	0
0	1	1	0	0	0	3	3	0	0	0	1	1	0	1	0	0	0	0	0	1	1	1	1	1	1	1	1	1	1	1	1	2	0	1	0	0	0	0	0	0	2	0	2	2	2	2	2	0	0
0	1	1	0	0	0	3	3	0	0	0	0	1	0	1	0	0	0	0	0	1	1	1	1	1	1	1	1	1	0	1	1	0	0	2	0	0	0	2	2	2	2	1	2	2	2	1	1	0	0
0	1	1	0	0	0	3	3	0	0	0	1	1	0	1	0	0	0	0	0	1	1	1	1	1	1	1	1	1	1	1	1	0	0	0	0	0	0	2	2	2	2	2	2	2	2	1	1	0	0
0	1	1	0	0	0	3	3	0	0	0	0	0	0	1	0	0	0	1	0	1	1	1	1	1	1	1	0	1	0	0	1	0	0	0	0	0	0	0	0	2	2	2	2	2	2	2	2	0	0
0	1	1	0	0	1	3	3	0	0	0	1	1	0	1	0	0	0	0	0	1	1	1	1	1	1	1	1	1	1	1	1	0	0	0	0	0	0	0	0	2	2	2	2	2	2	2	2	0	0
0	1	1	0	0	1	3	3	0	0	0	1	1	0	1	0	0	0	0	0	1	1	1	1	1	1	1	1	1	1	1	1	0	0	0	0	0	0	0	0	2	2	2	2	2	2	2	2	0	0
0	1	1	0	0	1	3	3	0	0	0	1	1	0	1	0	0	0	0	0	1	1	1	1	1	1	1	1	1	1	1	1	2	2	1	2	0	0	0	0	0	1	0	1	2	2	2	2	2	0
0	1	1	0	0	1	3	3	0	1	0	2	1	0	1	0	0	0	0	0	1	0	1	1	1	1	1	1	1	0	1	1	1	1	2	1	0	0	1	2	0	0	1	1	2	2	1	1	2	0
1	1	1	0	0	1	3	3	0	0	0	1	1	0	1	0	0	0	0	0	1	1	1	1	1	1	1	1	1	1	1	1	0	0	0	0	0	0	1	1	2	2	2	2	2	2	0	0	0	0
0	1	0	1	0	0	2	2	0	0	0	2	1	0	1	0	0	0	0	0	1	1	1	1	1	1	1	1	1	0	1	1	0	0	2	0	0	0	0	2	2	2	1	2	2	2	2	1	0	0
0	1	0	1	0	0	2	2	0	0	0	1	1	0	1	0	0	0	0	0	1	1	1	1	1	1	1	1	1	1	1	1	2	0	0	0	0	0	2	2	0	2	2	2	2	2	1	1	0	0
0	1	0	1	0	0	2	2	0	0	0	2	1	0	1	0	0	0	0	0	1	1	1	1	1	1	1	1	1	0	1	1	0	0	1	0	0	0	2	2	2	2	0	2	2	2	1	1	2	2
0	1	0	1	0	0	2	2	0	0	0	1	1	0	1	0	0	0	0	0	1	1	1	1	1	1	1	1	1	1	1	1	0	0	0	0	0	0	0	0	2	2	2	2	2	2	2	2	0	0
0	1	0	1	0	0	2	2	0	0	0	1	1	0	1	0	0	0	0	0	1	1	1	1	1	1	1	1	1	1	1	1	1	0	1	1	0	0	0	0	0	2	0	0	2	2	2	2	1	1
1	1	0	1	0	0	2	2	0	0	0	1	1	0	1	0	0	0	0	0	1	1	1	1	1	1	1	1	1	1	1	1	0	0	0	0	0	0	2	2	2	2	2	2	2	2	1	1	0	0
1	1	0	1	0	0	2	2	0	0	0	2	1	0	1	0	0	0	0	0	1	1	1	1	1	1	1	1	1	0	1	1	0	0	0	0	0	0	0	0	2	2	2	2	2	2	2	2	0	0
1	1	0	1	0	0	2	2	0	0	0	2	2	0	2	2	0	0	0	0	1	1	1	1	0	1	1	1	1	0	0	0	0	0	0	0	0	0	2	2	2	2	2	2	2	2	1	1	0	0
1	1	0	1	0	0	2	2	0	2	0	2	2	0	1	0	0	0	0	0	1	0	1	1	1	1	1	1	1	0	0	1	0	0	0	2	0	2	2	2	2	2	2	1	2	1	1	1	0	0
0	1	1	1	0	0	2	2	0	0	0	1	0	0	1	0	0	0	0	0	1	1	1	1	1	1	1	1	1	1	0	1	0	0	0	0	0	0	0	2	2	2	2	2	2	2	2	1	0	0
0	1	1	1	0	0	2	2	0	0	0	1	1	0	1	0	0	0	0	0	1	1	1	1	1	1	1	1	1	1	1	1	0	0	0	0	0	0	2	2	2	2	2	2	2	2	1	1	0	0
0	1	1	1	0	0	2	2	0	0	0	1	1	0	1	0	0	0	0	0	1	1	1	1	1	1	1	1	1	1	1	1	0	0	0	0	0	0	0	0	2	2	2	2	2	2	2	2	0	2
0	1	1	1	0	0	2	2	0	0	0	1	0	0	1	0	0	0	1	0	1	1	1	1	1	1	1	0	1	1	0	1	0	0	0	0	0	0	0	0	2	2	2	2	2	2	2	2	2	0
0	1	1	1	0	0	2	2	0	0	0	1	1	0	1	0	0	0	0	0	1	1	1	1	1	1	1	1	1	1	1	1	0	0	2	0	0	0	2	2	2	2	1	2	2	2	1	1	2	0
0	1	1	1	0	0	2	2	0	0	0	1	1	0	1	0	0	0	1	0	1	1	1	1	1	1	1	0	1	1	1	1	0	2	1	0	0	0	1	1	2	1	0	2	2	2	0	0	2	2
0	1	1	1	0	0	2	2	0	0	0	1	1	0	1	2	0	0	0	0	1	1	1	1	0	1	1	1	1	1	1	1	0	2	1	2	0	1	1	1	2	1	1	1	2	0	1	0	2	2
0	1	1	1	0	0	2	2	0	0	0	0	2	0	1	0	0	0	2	0	1	1	1	1	1	1	1	0	1	0	0	1	0	0	1	0	0	0	0	0	2	2	0	2	2	2	2	2	0	2
1	1	1	1	0	0	2	2	0	0	0	0	1	0	1	0	0	0	1	0	1	1	1	1	1	1	1	0	1	0	1	1	0	0	1	1	0	0	1	0	2	2	0	0	2	2	0	2	0	0
1	1	1	1	0	0	2	2	0	0	0	0	1	0	1	0	0	0	1	1	1	1	1	1	1	1	1	0	0	0	1	1	0	1	0	1	0	0	1	1	2	0	2	0	2	2	0	0	0	0
0	1	0	1	1	0	2	2	0	0	0	1	1	0	1	0	0	0	2	0	1	1	1	1	1	1	1	0	1	1	1	1	0	0	0	2	0	0	2	2	2	2	2	1	2	2	1	1	2	0
0	1	0	1	1	0	2	2	0	0	0	0	1	0	1	0	0	0	2	0	1	1	1	1	1	1	1	0	1	0	1	1	0	0	0	0	0	0	2	2	2	2	2	2	2	2	1	1	2	0
0	1	0	1	1	0	2	2	0	0	0	1	1	0	1	0	0	0	0	0	1	1	1	1	1	1	1	1	1	1	1	1	0	0	0	0	2	0	0	2	2	2	2	2	1	2	2	1	0	0
1	1	0	1	1	0	2	2	0	0	0	0	1	0	1	0	0	0	0	0	1	1	1	1	1	1	1	1	1	0	1	1	0	0	1	1	0	0	2	0	2	2	0	0	2	2	1	2	2	0
0	1	1	1	1	0	2	2	0	0	0	1	1	0	1	0	0	0	0	1	1	1	1	1	1	1	1	1	0	1	1	1	1	1	1	1	0	0	2	1	0	0	1	2	2	2	1	0	1	1
0	1	0	1	0	1	2	2	0	0	0	1	1	0	1	1	0	0	0	0	1	1	1	1	0	1	1	1	1	1	1	1	0	0	0	0	0	0	0	1	2	2	2	2	2	2	2	0	0	0
0	1	0	1	0	1	2	2	0	0	0	0	1	0	1	0	0	0	0	0	1	1	1	1	1	1	1	1	1	0	1	1	0	0	0	0	0	0	2	2	2	2	2	2	2	2	1	1	0	0
0	1	0	1	0	1	2	2	0	0	0	2	1	0	1	0	0	0	0	0	1	1	1	1	1	1	1	1	1	0	1	1	0	0	0	0	2	0	2	0	2	2	2	2	1	2	1	2	0	0
0	1	0	1	0	1	2	2	0	0	0	1	1	0	1	0	0	0	0	0	1	1	1	1	1	1	1	1	1	1	1	1	0	0	0	0	0	0	2	0	2	2	2	2	2	2	1	2	0	2
0	1	0	1	0	1	2	2	0	0	0	1	1	0	1	0	0	0	0	0	1	1	1	1	1	1	1	1	1	1	1	1	0	0	0	0	0	0	2	2	2	2	2	2	2	2	1	1	2	0
1	1	0	1	0	1	2	2	0	0	0	2	1	2	1	0	0	0	0	0	1	1	1	0	1	1	1	1	1	0	1	1	0	0	0	0	2	0	0	2	2	2	2	2	1	2	2	1	0	0
1	1	0	1	0	1	2	2	0	0	0	1	1	0	1	0	0	0	0	0	1	1	1	1	1	1	1	1	1	1	1	1	0	0	0	0	0	0	0	0	2	2	2	2	2	2	2	2	0	0
1	1	0	1	0	1	2	2	0	0	0	2	1	0	1	0	0	2	0	0	1	1	1	1	1	1	0	1	1	0	1	1	0	0	0	2	0	0	2	2	2	2	2	1	2	2	1	1	0	0
1	1	0	1	0	1	2	2	0	0	0	1	2	0	1	0	0	0	0	0	1	1	1	1	1	1	1	1	1	1	0	1	0	0	0	0	0	0	2	2	2	2	2	2	2	2	1	1	0	0
0	1	1	1	0	1	2	2	0	0	0	1	1	0	1	0	0	0	0	0	1	1	1	1	1	1	1	1	1	1	1	1	0	0	0	0	0	0	2	0	2	2	2	2	2	2	1	2	2	0
0	1	1	1	0	1	2	2	0	0	0	2	1	0	1	0	0	0	0	0	1	1	1	1	1	1	1	1	1	0	1	1	0	0	0	0	0	0	0	0	2	2	2	2	2	2	2	2	2	0
0	1	1	1	0	1	2	2	0	0	0	0	1	0	1	0	0	0	0	0	1	1	1	1	1	1	1	1	1	0	1	1	0	2	1	1	0	0	0	2	2	1	0	0	2	2	2	1	2	2
0	1	1	1	0	1	2	2	0	0	0	1	1	0	1	0	0	0	0	0	1	1	1	1	1	1	1	1	1	1	1	1	0	0	0	0	0	0	0	0	2	2	2	2	2	2	2	2	0	0
1	1	1	1	0	1	2	2	0	0	0	0	2	0	1	0	0	0	2	0	1	1	1	1	1	1	1	0	1	0	0	1	0	0	0	0	0	0	0	0	2	2	2	2	2	2	2	2	0	0
1	1	1	1	0	1	2	2	0	2	0	0	2	0	1	0	0	0	0	0	1	0	1	1	1	1	1	1	1	0	0	1	0	0	2	2	0	0	2	2	2	2	1	1	2	2	1	1	0	0
1	1	1	1	0	1	2	2	0	0	0	0	1	0	1	0	0	1	0	0	1	1	1	1	1	1	0	1	1	0	1	1	0	0	0	0	0	0	0	2	2	2	2	2	2	2	2	1	0	0
1	1	1	1	0	1	2	2	0	0	0	0	1	0	1	0	0	0	0	0	1	1	1	1	1	1	1	1	1	0	1	1	0	0	0	0	0	0	2	2	2	2	2	2	2	2	1	1	0	0
0	1	0	1	1	1	2	2	0	0	0	1	1	0	1	0	0	0	0	0	1	1	1	1	1	1	1	1	1	1	1	1	0	0	0	0	0	0	0	0	2	2	2	2	2	2	2	2	0	0
1	1	0	1	1	1	2	2	0	0	0	2	0	0	1	0	0	0	1	0	1	1	1	1	1	1	1	0	1	0	0	1	0	0	0	0	0	0	0	2	2	2	2	2	2	2	2	1	0	0
1	1	1	1	1	1	2	2	0	0	0	1	1	0	1	0	0	0	0	0	1	1	1	1	1	1	1	1	1	1	1	1	0	0	0	0	0	0	2	2	2	2	2	2	2	2	1	1	0	0
1	1	1	1	1	1	2	2	0	0	0	0	1	0	1	0	0	0	0	0	1	1	1	1	1	1	1	1	1	0	1	1	0	0	0	0	0	0	0	2	2	2	2	2	2	2	2	1	0	0
1	1	1	1	1	1	2	2	0	0	0	1	1	0	1	0	0	0	0	0	1	1	1	1	1	1	1	1	1	1	1	1	0	0	0	0	0	0	0	2	2	2	2	2	2	2	2	1	0	0
1	1	1	1	0	2	2	2	0	0	0	0	0	0	1	0	0	0	1	0	1	1	1	1	1	1	1	0	1	0	0	1	0	0	0	0	0	0	2	2	2	2	2	2	2	2	1	1	0	0
1	1	1	1	0	2	2	2	0	0	0	2	1	0	1	0	0	0	0	0	1	1	1	1	1	1	1	1	1	0	1	1	0	0	1	2	0	0	0	2	2	2	0	1	2	2	2	1	0	0
1	1	1	1	0	2	2	2	0	0	0	1	1	0	1	0	0	0	0	0	1	1	1	1	1	1	1	1	1	1	1	1	0	0	0	0	0	0	0	2	2	2	2	2	2	2	2	1	0	0
1	1	1	1	0	2	2	2	0	0	0	2	1	0	1	0	0	0	1	0	1	1	1	1	1	1	1	0	1	0	1	1	0	2	1	2	0	0	2	2	2	1	0	1	2	2	1	1	0	0
0	1	0	1	1	2	2	2	0	1	0	1	1	0	1	0	0	0	0	0	1	0	1	1	1	1	1	1	1	1	1	1	0	2	0	0	0	0	2	2	2	1	2	2	2	2	1	1	0	0
1	1	1	1	1	2	2	2	0	0	0	0	2	0	1	0	0	0	0	0	1	1	1	1	1	1	1	1	1	0	0	1	0	0	2	0	0	0	2	2	2	2	1	2	2	2	1	1	0	0
0	1	0	0	0	0	2	2	0	0	0	2	1	0	1	0	0	0	2	0	1	1	1	1	1	1	1	0	1	0	1	1	0	0	0	0	0	0	0	2	2	2	2	2	2	2	2	1	0	0
0	1	0	0	0	0	2	2	0	2	0	2	2	0	2	0	0	0	2	0	1	0	1	1	1	1	1	0	1	0	0	0	0	0	0	0	0	0	2	2	2	2	2	2	2	2	1	1	2	0
0	1	0	0	0	0	2	2	0	0	0	2	1	0	1	0	0	0	0	0	1	1	1	1	1	1	1	1	1	0	1	1	0	0	2	0	0	0	2	1	2	2	1	2	2	2	1	0	2	0
1	1	0	0	0	0	2	2	0	0	0	2	1	0	1	0	0	0	0	0	1	1	1	1	1	1	1	1	1	0	1	1	0	0	2	1	0	0	2	2	2	2	1	0	2	2	1	1	0	0
1	1	0	0	0	0	2	2	0	0	0	0	1	0	1	0	0	0	0	0	1	1	1	1	1	1	1	1	1	0	1	1	0	0	0	0	0	0	2	2	2	2	2	2	2	2	1	1	2	0
0	1	1	0	0	0	2	2	0	0	2	2	0	0	1	0	0	0	0	0	1	1	0	1	1	1	1	1	1	0	0	1	0	0	2	0	0	0	2	0	2	2	1	2	2	2	1	2	0	0
0	1	1	0	0	0	2	2	0	0	0	0	1	0	1	0	0	0	0	0	1	1	1	1	1	1	1	1	1	0	1	1	0	0	0	2	0	0	2	2	2	2	2	1	2	2	1	1	0	0
0	1	1	0	0	0	2	2	0	0	0	2	1	0	1	0	0	0	0	0	1	1	1	1	1	1	1	1	1	0	1	1	0	0	0	0	0	0	2	0	2	2	2	2	2	2	1	2	0	0
0	1	1	0	0	0	2	2	0	0	0	0	1	0	1	0	0	0	0	0	1	1	1	1	1	1	1	1	1	0	1	1	0	0	1	0	0	0	0	0	2	2	0	2	2	2	2	2	0	0
0	1	1	0	0	0	2	2	0	0	0	2	1	0	1	0	0	0	0	0	1	1	1	1	1	1	1	1	1	0	1	1	0	0	0	0	0	0	0	2	2	2	2	2	2	2	2	1	0	0
0	1	1	0	0	0	2	2	0	0	0	0	0	0	1	0	0	0	0	0	1	1	1	1	1	1	1	1	1	0	0	1	0	0	1	0	0	0	2	2	2	2	0	2	2	2	1	1	0	0
0	1	1	0	0	0	2	2	2	0	0	2	2	0	2	0	0	2	0	0	0	1	1	1	1	1	0	1	1	0	0	0	2	2	2	0	0	2	1	1	0	1	1	2	2	1	0	1	2	0
0	1	1	0	0	0	2	2	0	0	2	1	1	0	1	0	0	0	0	0	1	1	0	1	1	1	1	1	1	1	1	1	0	0	0	0	0	0	2	1	2	2	2	2	2	2	1	0	0	0
0	1	1	0	0	0	2	2	0	0	0	0	1	0	1	0	0	0	0	0	1	1	1	1	1	1	1	1	1	0	1	1	0	0	0	0	0	0	0	0	2	2	2	2	2	2	2	2	0	0
0	1	1	0	0	0	2	2	0	0	0	2	2	0	1	0	0	0	2	0	1	1	1	1	1	1	1	0	1	0	0	1	2	0	0	0	0	0	2	2	0	2	2	2	2	2	1	1	0	0
0	1	1	0	0	0	2	2	0	0	0	0	1	0	1	0	0	0	0	0	1	1	1	1	1	1	1	1	1	0	1	1	0	0	0	0	0	0	0	0	2	2	2	2	2	2	2	2	0	0
0	1	1	0	0	0	2	2	0	0	0	2	1	0	1	0	0	0	0	0	1	1	1	1	1	1	1	1	1	0	1	1	0	0	2	2	0	0	2	2	2	2	1	1	2	2	1	1	2	0
0	1	1	0	0	0	2	2	0	0	0	1	0	0	1	0	0	0	0	0	1	1	1	1	1	1	1	1	1	1	0	1	0	0	2	2	0	0	2	2	2	2	1	1	2	2	1	1	2	2
0	1	1	0	0	0	2	2	2	0	0	1	1	0	1	0	0	0	0	0	0	1	1	1	1	1	1	1	1	1	1	1	0	1	0	1	0	1	0	1	2	0	2	0	2	0	2	0	1	2
1	1	1	0	0	0	2	2	0	0	0	1	1	0	1	0	0	0	2	0	1	1	1	1	1	1	1	0	1	1	1	1	0	0	0	0	0	0	2	2	2	2	2	2	2	2	1	1	0	0
1	1	1	0	0	0	2	2	0	0	0	0	2	0	1	0	0	0	0	0	1	1	1	1	1	1	1	1	1	0	0	1	0	0	0	0	0	0	2	1	2	2	2	2	2	2	1	0	2	0
0	1	1	0	1	0	2	2	0	0	0	1	1	0	1	0	0	0	0	0	1	1	1	1	1	1	1	1	1	1	1	1	0	0	0	0	0	0	0	1	2	2	2	2	2	2	2	0	2	0
0	1	1	0	1	0	2	2	0	0	0	1	1	0	1	0	0	0	0	0	1	1	1	1	1	1	1	1	1	1	1	1	0	0	0	0	0	0	0	1	2	2	2	2	2	2	2	0	1	1
0	1	1	0	1	0	2	2	0	0	0	2	1	0	1	0	0	0	0	0	1	1	1	1	1	1	1	1	1	0	1	1	0	0	0	0	2	0	2	2	2	2	2	2	1	2	1	1	0	0
0	1	1	0	1	0	2	2	0	0	0	1	1	0	1	0	0	0	0	0	1	1	1	1	1	1	1	1	1	1	1	1	0	0	2	1	0	0	2	2	2	2	1	0	2	2	1	1	2	0
0	1	1	0	1	0	2	2	0	0	0	2	2	0	2	0	0	0	0	0	1	1	1	1	1	1	1	1	1	0	0	0	0	2	0	2	0	0	2	2	2	1	2	1	2	2	1	1	2	0
0	1	1	0	1	0	2	2	0	0	0	1	1	0	1	0	0	0	0	0	1	1	1	1	1	1	1	1	1	1	1	1	0	0	0	0	0	0	2	2	2	2	2	2	2	2	1	1	2	0
0	1	1	0	1	0	2	2	0	0	0	0	1	0	1	0	0	0	0	0	1	1	1	1	1	1	1	1	1	0	1	1	0	0	0	0	0	0	2	0	2	2	2	2	2	2	1	2	0	0
0	1	1	0	1	0	2	2	0	1	0	2	1	0	1	0	0	0	0	0	1	0	1	1	1	1	1	1	1	0	1	1	0	2	1	0	0	0	2	2	2	1	0	2	2	2	1	1	0	0
0	1	0	0	0	1	2	2	0	0	0	1	1	1	1	0	0	0	0	0	1	1	1	0	1	1	1	1	1	1	1	1	0	0	0	0	0	0	0	2	2	2	2	2	2	2	2	1	0	0
0	1	0	0	0	1	2	2	0	0	0	1	1	0	1	2	0	1	0	0	1	1	1	1	0	1	0	1	1	1	1	1	0	2	0	0	0	0	0	0	2	1	2	2	2	2	2	2	0	0
0	1	1	0	0	1	2	2	0	0	0	1	0	0	1	1	0	0	0	0	1	1	1	1	0	1	1	1	1	1	0	1	2	0	0	0	0	0	0	0	0	2	2	2	2	2	2	2	0	0
0	1	1	0	0	1	2	2	0	0	0	0	1	0	1	0	0	0	0	0	1	1	1	1	1	1	1	1	1	0	1	1	0	0	0	0	0	0	0	2	2	2	2	2	2	2	2	1	0	0
0	1	1	0	0	1	2	2	0	0	0	2	1	0	2	0	0	0	0	0	1	1	1	1	1	1	1	1	1	0	1	0	0	0	0	0	2	0	2	2	2	2	2	2	1	2	1	1	0	0
0	1	1	0	0	1	2	2	0	0	0	1	1	0	1	0	0	0	2	0	1	1	1	1	1	1	1	0	1	1	1	1	0	0	0	0	2	0	0	0	2	2	2	2	1	2	2	2	0	0
0	1	1	0	0	1	2	2	0	0	0	2	1	0	1	0	0	0	0	0	1	1	1	1	1	1	1	1	1	0	1	1	0	2	0	0	0	0	2	2	2	1	2	2	2	2	1	1	0	0
0	1	1	0	0	1	2	2	0	0	0	1	0	0	1	0	0	0	0	0	1	1	1	1	1	1	1	1	1	1	0	1	0	0	0	0	0	0	0	2	2	2	2	2	2	2	2	1	0	0
0	1	1	0	0	1	2	2	0	0	0	1	1	0	1	0	0	0	0	0	1	1	1	1	1	1	1	1	1	1	1	1	0	0	0	0	0	0	2	2	2	2	2	2	2	2	1	1	0	0
0	1	1	0	0	1	2	2	0	0	0	1	1	1	0	1	0	0	0	0	1	1	1	0	0	1	1	1	1	1	1	0	2	0	1	2	0	0	0	0	0	2	0	1	2	2	2	2	2	0
1	1	1	0	0	1	2	2	0	0	2	1	1	0	1	0	0	0	0	0	1	1	0	1	1	1	1	1	1	1	1	1	0	0	0	0	0	0	2	2	2	2	2	2	2	2	1	1	2	0
0	1	1	0	1	1	2	2	0	0	0	1	1	0	1	0	0	0	0	0	1	1	1	1	1	1	1	1	1	1	1	1	0	0	2	2	0	0	0	2	2	2	1	1	2	2	2	1	0	0
0	1	1	0	0	2	2	2	0	0	0	0	1	0	1	0	0	0	0	0	1	1	1	1	1	1	1	1	1	0	1	1	0	0	0	0	0	0	0	2	2	2	2	2	2	2	2	1	0	2
1	1	1	0	0	2	2	2	0	0	0	1	1	0	1	0	0	0	0	0	1	1	1	1	1	1	1	1	1	1	1	1	0	0	0	0	0	0	2	2	2	2	2	2	2	2	1	1	0	0
0	1	1	0	1	2	2	2	0	0	0	1	0	0	1	0	0	0	0	0	1	1	1	1	1	1	1	1	1	1	0	1	0	0	0	0	0	0	0	0	2	2	2	2	2	2	2	2	0	0
0	1	1	0	1	2	2	2	0	1	0	1	1	0	1	0	0	0	0	0	1	0	1	1	1	1	1	1	1	1	1	1	0	0	1	2	0	0	0	0	2	2	0	1	2	2	2	2	0	0
0	1	0	1	0	0	1	1	0	0	0	1	1	0	1	0	0	0	0	0	1	1	1	1	1	1	1	1	1	1	1	1	0	0	1	0	0	0	2	2	2	2	0	2	2	2	1	1	2	0
0	1	1	1	0	0	1	1	0	0	0	1	1	0	1	0	1	0	0	0	1	1	1	1	1	0	1	1	1	1	1	1	0	0	1	1	0	2	2	2	2	2	0	0	2	1	1	1	0	0
0	1	1	1	0	0	1	1	0	0	0	0	1	0	1	0	0	0	0	0	1	1	1	1	1	1	1	1	1	0	1	1	0	0	0	0	0	0	0	0	2	2	2	2	2	2	2	2	2	2
1	1	1	1	0	0	1	1	0	0	0	2	1	0	1	0	0	0	0	0	1	1	1	1	1	1	1	1	1	0	1	1	0	0	0	0	0	0	2	2	2	2	2	2	2	2	1	1	0	0
1	1	0	1	1	0	1	1	0	0	0	2	2	0	1	0	0	0	0	0	1	1	1	1	1	1	1	1	1	0	0	1	0	0	2	0	2	0	2	0	2	2	1	2	1	2	1	2	0	0
1	1	0	1	1	0	1	1	0	0	0	2	2	0	1	0	0	1	0	0	1	1	1	1	1	1	0	1	1	0	0	1	0	2	1	0	0	0	2	0	2	1	0	2	2	2	1	2	0	0
1	1	1	1	1	0	1	1	0	0	0	1	1	0	1	0	0	1	0	0	1	1	1	1	1	1	0	1	1	1	1	1	0	0	0	0	0	0	0	0	2	2	2	2	2	2	2	2	0	0
0	1	0	1	0	1	1	1	0	0	0	2	1	0	1	0	0	0	0	0	1	1	1	1	1	1	1	1	1	0	1	1	0	0	0	0	0	0	0	0	2	2	2	2	2	2	2	2	0	0
0	1	0	1	0	1	1	1	0	0	0	1	1	1	1	0	0	0	0	0	1	1	1	0	1	1	1	1	1	1	1	1	0	0	2	0	0	0	2	0	2	2	1	2	2	2	1	2	2	0
0	1	0	1	0	1	1	1	2	0	0	1	1	0	1	0	0	0	0	0	0	1	1	1	1	1	1	1	1	1	1	1	0	0	0	0	0	0	2	2	2	2	2	2	2	2	1	1	2	0
1	1	0	1	0	1	1	1	0	0	0	2	1	0	1	0	0	0	0	0	1	1	1	1	1	1	1	1	1	0	1	1	0	0	2	0	0	0	2	2	2	2	1	2	2	2	1	1	0	0
0	1	1	1	0	1	1	1	0	0	0	2	1	0	1	0	0	0	0	0	1	1	1	1	1	1	1	1	1	0	1	1	0	0	2	0	0	0	0	0	2	2	1	2	2	2	2	2	2	0
0	1	1	1	0	1	1	1	0	0	0	1	1	0	1	0	0	0	0	0	1	1	1	1	1	1	1	1	1	1	1	1	0	0	2	0	2	0	2	2	2	2	1	2	1	2	1	1	0	0
0	1	1	1	0	1	1	1	0	0	0	1	1	0	1	0	0	0	0	0	1	1	1	1	1	1	1	1	1	1	1	1	0	0	1	1	0	0	0	0	2	2	0	0	2	2	2	2	2	0
1	1	1	1	0	1	1	1	2	0	0	2	2	0	1	0	0	2	0	0	0	1	1	1	1	1	0	1	1	0	0	1	0	0	0	0	0	0	2	0	2	2	2	2	2	2	1	2	0	0
1	1	1	1	0	1	1	1	0	0	0	1	1	0	1	0	0	0	0	0	1	1	1	1	1	1	1	1	1	1	1	1	0	0	0	0	0	0	2	0	2	2	2	2	2	2	1	2	0	0
1	1	1	1	0	1	1	1	0	0	0	0	1	0	1	0	0	0	0	0	1	1	1	1	1	1	1	1	1	0	1	1	0	0	0	0	0	0	2	2	2	2	2	2	2	2	1	1	0	0
1	1	0	1	1	1	1	1	0	0	0	0	2	0	1	0	0	0	0	0	1	1	1	1	1	1	1	1	1	0	0	1	0	0	0	0	0	0	0	0	2	2	2	2	2	2	2	2	0	0
1	1	1	1	1	1	1	1	1	0	0	2	1	0	1	0	0	0	0	0	0	1	1	1	1	1	1	1	1	0	1	1	0	2	0	0	1	2	2	1	2	1	2	2	0	1	1	0	2	0
0	1	0	1	0	2	1	1	0	0	0	1	1	0	1	2	0	0	0	0	1	1	1	1	0	1	1	1	1	1	1	1	0	0	0	2	0	0	0	2	2	2	2	1	2	2	2	1	2	2
1	1	0	1	0	2	1	1	0	0	0	0	1	0	1	0	0	0	1	0	1	1	1	1	1	1	1	0	1	0	1	1	0	0	0	0	0	0	2	2	2	2	2	2	2	2	1	1	0	0
0	1	0	0	0	0	1	1	0	0	0	2	1	0	1	0	0	0	0	0	1	1	1	1	1	1	1	1	1	0	1	1	0	0	0	2	0	0	0	2	2	2	2	1	2	2	2	1	2	0
0	1	1	0	0	0	1	1	0	0	0	2	1	0	1	0	0	0	0	0	1	1	1	1	1	1	1	1	1	0	1	1	2	2	0	0	0	0	2	1	0	1	2	2	2	2	1	0	2	2
0	1	1	0	0	0	1	1	0	0	0	1	1	0	1	0	0	0	0	0	1	1	1	1	1	1	1	1	1	1	1	1	0	0	0	0	0	0	0	0	2	2	2	2	2	2	2	2	2	0
0	1	1	0	0	0	1	1	0	0	0	2	1	0	1	0	0	0	0	0	1	1	1	1	1	1	1	1	1	0	1	1	0	0	0	0	0	0	2	2	2	2	2	2	2	2	1	1	0	2
0	1	1	0	0	0	1	1	0	0	0	1	2	2	1	0	0	0	0	0	1	1	1	0	1	1	1	1	1	1	0	1	0	0	0	0	0	2	0	0	2	2	2	2	2	1	2	2	0	0
0	1	1	0	0	0	1	1	0	0	0	2	1	0	1	0	0	0	0	0	1	1	1	1	1	1	1	1	1	0	1	1	0	0	2	0	0	0	2	0	2	2	1	2	2	2	1	2	2	2
0	1	1	0	0	0	1	1	0	0	0	1	1	0	1	0	0	0	0	0	1	1	1	1	1	1	1	1	1	1	1	1	1	0	1	0	0	0	2	2	0	2	0	2	2	2	1	1	2	0
0	1	1	0	0	0	1	1	0	0	0	1	1	0	1	0	0	1	0	0	1	1	1	1	1	1	0	1	1	1	1	1	0	0	0	0	0	2	1	1	2	2	2	2	2	1	0	0	0	0
0	1	1	0	0	0	1	1	0	0	0	1	1	0	1	0	0	0	0	0	1	1	1	1	1	1	1	1	1	1	1	1	0	2	0	2	0	0	2	2	2	1	2	1	2	2	1	1	1	1
0	1	1	0	1	0	1	1	0	0	0	1	1	0	1	0	0	0	0	0	1	1	1	1	1	1	1	1	1	1	1	1	0	0	0	0	0	0	2	0	2	2	2	2	2	2	1	2	0	0
0	1	1	0	1	0	1	1	0	0	0	2	1	0	1	0	0	0	0	0	1	1	1	1	1	1	1	1	1	0	1	1	0	0	0	0	0	0	2	2	2	2	2	2	2	2	1	1	0	0
0	1	1	0	1	0	1	1	0	0	0	1	1	0	1	0	0	0	0	0	1	1	1	1	1	1	1	1	1	1	1	1	0	2	0	0	0	0	0	0	2	1	2	2	2	2	2	2	0	0
0	1	1	0	0	1	1	1	0	0	0	0	1	0	1	0	0	0	0	0	1	1	1	1	1	1	1	1	1	0	1	1	0	0	0	0	0	0	2	2	2	2	2	2	2	2	1	1	0	0
0	1	1	0	0	1	1	1	0	0	0	0	1	0	1	0	0	0	0	0	1	1	1	1	1	1	1	1	1	0	1	1	0	0	0	2	0	0	2	2	2	2	2	1	2	2	1	1	0	0
0	1	1	0	0	1	1	1	0	0	0	1	1	0	1	0	0	0	0	0	1	1	1	1	1	1	1	1	1	1	1	1	0	0	1	0	0	0	2	2	2	2	0	2	2	2	1	1	0	0
0	1	1	0	0	1	1	1	0	0	0	2	1	0	1	1	0	0	0	0	1	1	1	1	0	1	1	1	1	0	1	1	0	0	1	2	0	0	0	2	2	2	0	1	2	2	2	1	2	0
1	1	1	0	0	1	1	1	0	0	0	1	1	0	1	0	0	0	0	0	1	1	1	1	1	1	1	1	1	1	1	1	0	0	2	0	0	0	2	1	2	2	1	2	2	2	1	0	2	0
1	1	1	0	1	2	1	1	0	0	0	1	1	0	1	0	0	0	0	0	1	1	1	1	1	1	1	1	1	1	1	1	0	0	0	1	0	0	2	0	2	2	2	0	2	2	1	2	0	0
0	1	0	1	0	0	0	0	0	0	0	1	1	0	1	0	0	0	0	0	1	1	1	1	1	1	1	1	1	1	1	1	0	0	2	1	0	0	0	0	2	2	1	0	2	2	2	2	0	0
0	1	0	1	0	0	0	0	0	0	0	2	1	0	1	0	0	0	0	0	1	1	1	1	1	1	1	1	1	0	1	1	0	0	0	0	0	0	2	2	2	2	2	2	2	2	1	1	0	0
0	1	0	1	0	0	0	0	0	0	0	1	1	0	1	0	0	0	0	0	1	1	1	1	1	1	1	1	1	1	1	1	0	0	0	0	0	0	2	2	2	2	2	2	2	2	1	1	0	0
0	1	0	1	0	0	0	0	0	2	0	2	2	0	1	0	0	0	2	0	1	0	1	1	1	1	1	0	1	0	0	1	0	0	2	0	0	0	0	2	2	2	1	2	2	2	2	1	0	0
0	1	0	1	0	0	0	0	0	0	0	2	0	0	1	0	0	0	0	0	1	1	1	1	1	1	1	1	1	0	0	1	0	0	2	2	0	2	2	2	2	2	1	1	2	1	1	1	0	0
0	1	0	1	0	0	0	0	0	0	0	0	1	0	1	0	0	0	0	0	1	1	1	1	1	1	1	1	1	0	1	1	0	0	0	2	0	0	0	0	2	2	2	1	2	2	2	2	0	0
0	1	0	1	0	0	0	0	0	0	0	0	1	0	1	0	0	0	0	1	1	1	1	1	1	1	1	1	0	0	1	1	1	0	0	1	0	0	1	2	0	2	2	0	2	2	0	1	1	1
0	1	0	1	0	0	0	0	2	2	2	1	2	0	1	0	0	0	2	0	0	0	0	1	1	1	1	0	1	1	0	1	1	1	1	1	0	2	1	1	0	1	0	1	2	1	2	1	2	2
0	1	0	1	0	0	0	0	0	0	0	1	1	0	1	0	0	0	0	0	1	1	1	1	1	1	1	1	1	1	1	1	0	2	1	1	0	0	0	0	2	1	0	0	2	2	2	2	2	0
0	1	0	1	0	0	0	0	0	0	0	1	1	0	1	0	0	0	1	0	1	1	1	1	1	1	1	0	1	1	1	1	0	0	0	0	0	0	2	2	2	2	2	2	2	2	1	1	0	1
0	1	0	1	0	0	0	0	0	0	0	2	1	0	1	2	0	0	0	0	1	1	1	1	0	1	1	1	1	0	1	1	1	0	1	0	0	0	2	2	0	2	0	2	2	2	1	1	0	2
0	1	0	1	0	0	0	0	1	0	0	1	1	0	1	0	0	1	0	0	0	1	1	1	1	1	0	1	1	1	1	1	0	2	1	0	2	2	2	2	2	1	0	2	1	1	1	1	0	0
1	1	0	1	0	0	0	0	0	0	0	2	1	0	1	2	0	0	2	0	1	1	1	1	0	1	1	0	1	0	1	1	0	0	0	2	0	0	2	2	2	2	2	1	2	2	1	1	0	0
1	1	0	1	0	0	0	0	0	0	0	1	1	0	1	0	0	0	1	0	1	1	1	1	1	1	1	0	1	1	1	1	0	0	1	0	0	0	0	0	2	2	0	2	2	2	2	2	0	0
1	1	0	1	0	0	0	0	0	0	0	2	1	0	1	0	0	0	0	0	1	1	1	1	1	1	1	1	1	0	1	1	0	0	2	0	0	0	0	0	2	2	1	2	2	2	2	2	2	0
1	1	0	1	0	0	0	0	2	0	0	1	1	0	1	0	0	0	2	0	0	1	1	1	1	1	1	0	1	1	1	1	0	0	0	0	0	0	2	1	2	2	2	2	2	2	1	0	0	0
1	1	0	1	0	0	0	0	0	0	0	2	1	0	1	0	0	1	0	0	1	1	1	1	1	1	0	1	1	0	1	1	0	0	0	2	0	0	2	2	2	2	2	1	2	2	1	1	2	0
0	1	1	1	0	0	0	0	0	0	0	1	1	0	1	1	0	0	0	0	1	1	1	1	0	1	1	1	1	1	1	1	0	0	1	2	0	0	2	2	2	2	0	1	2	2	1	1	0	0
0	1	1	1	0	0	0	0	0	1	0	2	2	0	1	0	0	0	0	0	1	0	1	1	1	1	1	1	1	0	0	1	0	2	1	0	0	0	0	0	2	1	0	2	2	2	2	2	2	2
0	1	1	1	0	0	0	0	0	0	0	1	1	0	1	0	0	0	0	0	1	1	1	1	1	1	1	1	1	1	1	1	0	0	0	0	0	0	0	0	2	2	2	2	2	2	2	2	0	0
0	1	1	1	0	0	0	0	0	0	0	2	1	0	2	0	0	0	0	0	1	1	1	1	1	1	1	1	1	0	1	0	0	0	0	0	0	0	0	0	2	2	2	2	2	2	2	2	0	0
0	1	1	1	0	0	0	0	0	0	0	2	1	0	1	0	0	0	0	0	1	1	1	1	1	1	1	1	1	0	1	1	0	0	1	0	0	0	2	1	2	2	0	2	2	2	1	0	0	0
0	1	1	1	0	0	0	0	0	0	0	1	1	0	1	0	0	0	0	0	1	1	1	1	1	1	1	1	1	1	1	1	0	0	1	0	0	0	0	0	2	2	0	2	2	2	2	2	0	0
0	1	1	1	0	0	0	0	0	0	0	2	1	0	1	0	0	0	0	0	1	1	1	1	1	1	1	1	1	0	1	1	0	0	0	0	0	0	2	2	2	2	2	2	2	2	1	1	0	0
0	1	1	1	0	0	0	0	0	0	0	0	1	0	1	0	0	0	0	0	1	1	1	1	1	1	1	1	1	0	1	1	0	0	0	0	0	0	0	2	2	2	2	2	2	2	2	1	0	0
0	1	1	1	0	0	0	0	0	0	2	2	0	0	1	0	0	0	0	0	1	1	0	1	1	1	1	1	1	0	0	1	2	2	2	0	0	0	2	2	0	1	1	2	2	2	1	1	2	0
0	1	1	1	0	0	0	0	0	0	0	0	1	0	1	0	0	0	0	0	1	1	1	1	1	1	1	1	1	0	1	1	0	0	0	0	0	0	0	0	2	2	2	2	2	2	2	2	1	1
0	1	1	1	0	0	0	0	0	0	0	1	1	0	1	0	0	0	0	0	1	1	1	1	1	1	1	1	1	1	1	1	0	0	0	1	0	0	0	0	2	2	2	0	2	2	2	2	0	0
0	1	1	1	0	0	0	0	0	0	0	2	1	0	1	0	0	0	0	0	1	1	1	1	1	1	1	1	1	0	1	1	0	0	0	2	0	0	2	2	2	2	2	1	2	2	1	1	2	2
0	1	1	1	0	0	0	0	0	0	0	1	1	0	1	0	0	0	1	0	1	1	1	1	1	1	1	0	1	1	1	1	0	0	0	0	0	0	0	1	2	2	2	2	2	2	2	0	1	0
0	1	1	1	0	0	0	0	0	0	2	1	1	0	1	0	1	0	2	0	1	1	0	1	1	0	1	0	1	1	1	1	0	0	2	2	0	0	2	2	2	2	1	1	2	2	1	1	2	0
0	1	1	1	0	0	0	0	0	0	0	0	1	0	1	0	0	0	0	0	1	1	1	1	1	1	1	1	1	0	1	1	0	0	1	1	0	0	2	2	2	2	0	0	2	2	1	1	2	2
0	1	1	1	0	0	0	0	0	0	0	2	1	0	1	0	0	0	0	0	1	1	1	1	1	1	1	1	1	0	1	1	0	0	1	0	0	0	2	2	2	2	0	2	2	2	1	1	2	0
0	1	1	1	0	0	0	0	0	0	0	1	1	0	1	0	0	0	0	0	1	1	1	1	1	1	1	1	1	1	1	1	1	0	0	2	0	2	2	2	0	2	2	1	2	1	1	1	2	0
0	1	1	1	0	0	0	0	0	0	0	1	1	0	1	0	0	0	0	0	1	1	1	1	1	1	1	1	1	1	1	1	0	0	0	0	0	0	2	2	2	2	2	2	2	2	1	1	2	0
0	1	1	1	0	0	0	0	0	0	0	2	1	0	1	0	0	0	0	0	1	1	1	1	1	1	1	1	1	0	1	1	0	0	1	0	0	0	0	0	2	2	0	2	2	2	2	2	0	2
0	1	1	1	0	0	0	0	0	0	0	1	1	0	1	0	0	0	1	0	1	1	1	1	1	1	1	0	1	1	1	1	0	0	1	2	0	0	0	0	2	2	0	1	2	2	2	2	2	2
0	1	1	1	0	0	0	0	0	2	0	2	1	0	2	0	0	0	0	0	1	0	1	1	1	1	1	1	1	0	1	0	0	0	2	0	0	0	0	0	2	2	1	2	2	2	2	2	1	2
0	1	1	1	0	0	0	0	0	0	0	1	1	0	1	0	0	0	0	0	1	1	1	1	1	1	1	1	1	1	1	1	2	2	2	1	0	0	2	2	0	1	1	0	2	2	1	1	2	2
0	1	1	1	0	0	0	0	0	0	0	1	1	0	1	1	0	0	0	0	1	1	1	1	0	1	1	1	1	1	1	1	0	0	1	0	0	0	2	1	2	2	0	2	2	2	1	0	2	2
0	1	1	1	0	0	0	0	0	0	0	0	1	1	1	0	0	1	0	0	1	1	1	0	1	1	0	1	1	0	1	1	2	1	1	1	2	2	0	2	0	1	1	1	1	1	2	1	2	2
0	1	1	1	0	0	0	0	0	0	0	1	1	0	1	0	0	0	0	0	1	1	1	1	1	1	1	1	1	1	1	1	0	0	0	0	0	0	1	1	2	2	2	2	2	2	0	0	1	2
1	1	1	1	0	0	0	0	0	0	0	0	1	0	1	0	0	0	0	0	1	1	1	1	1	1	1	1	1	0	1	1	0	0	0	0	0	0	1	1	2	2	2	2	2	2	0	0	0	0
1	1	1	1	0	0	0	0	0	0	0	1	1	0	1	0	0	0	0	0	1	1	1	1	1	1	1	1	1	1	1	1	0	0	0	0	0	0	2	2	2	2	2	2	2	2	1	1	0	0
1	1	1	1	0	0	0	0	2	1	0	1	1	0	1	0	0	0	0	0	0	0	1	1	1	1	1	1	1	1	1	1	0	1	0	0	0	0	1	1	2	0	2	2	2	2	0	0	0	0
1	1	1	1	0	0	0	0	0	0	0	2	1	0	2	0	0	0	2	0	1	1	1	1	1	1	1	0	1	0	1	0	0	0	0	0	0	0	0	2	2	2	2	2	2	2	2	1	0	0
1	1	1	1	0	0	0	0	0	0	0	1	1	0	1	0	0	0	0	0	1	1	1	1	1	1	1	1	1	1	1	1	0	2	0	0	0	0	2	0	2	1	2	2	2	2	1	2	0	0
1	1	1	1	0	0	0	0	0	0	0	1	1	0	1	0	0	0	0	0	1	1	1	1	1	1	1	1	1	1	1	1	0	0	2	0	0	0	2	2	2	2	1	2	2	2	1	1	0	0
1	1	1	1	0	0	0	0	0	0	0	2	1	0	1	0	0	0	0	0	1	1	1	1	1	1	1	1	1	0	1	1	0	0	0	0	0	0	2	2	2	2	2	2	2	2	1	1	2	0
1	1	1	1	0	0	0	0	0	0	0	0	0	0	1	0	0	0	2	0	1	1	1	1	1	1	1	0	1	0	0	1	0	0	0	0	0	0	0	0	2	2	2	2	2	2	2	2	0	1
0	1	0	1	1	0	0	0	0	0	0	2	0	0	1	0	0	0	1	0	1	1	1	1	1	1	1	0	1	0	0	1	0	0	0	0	0	0	0	0	2	2	2	2	2	2	2	2	0	0
0	1	0	1	1	0	0	0	0	0	0	2	1	0	1	0	0	0	2	0	1	1	1	1	1	1	1	0	1	0	1	1	0	0	0	0	0	0	0	0	2	2	2	2	2	2	2	2	0	0
0	1	0	1	1	0	0	0	0	0	0	0	0	0	1	0	0	0	1	0	1	1	1	1	1	1	1	0	1	0	0	1	0	0	0	0	0	0	0	0	2	2	2	2	2	2	2	2	0	0
0	1	0	1	1	0	0	0	0	0	0	1	1	0	1	0	0	0	0	0	1	1	1	1	1	1	1	1	1	1	1	1	0	0	0	0	0	0	2	2	2	2	2	2	2	2	1	1	2	0
0	1	0	1	1	0	0	0	0	0	0	1	1	0	1	0	0	0	0	0	1	1	1	1	1	1	1	1	1	1	1	1	0	0	0	0	0	0	0	2	2	2	2	2	2	2	2	1	2	2
0	1	0	1	1	0	0	0	0	0	0	1	1	0	1	0	0	0	2	0	1	1	1	1	1	1	1	0	1	1	1	1	2	0	2	2	0	0	2	1	0	2	1	1	2	2	1	0	2	2
0	1	1	1	1	0	0	0	0	0	0	2	1	0	1	0	0	0	0	0	1	1	1	1	1	1	1	1	1	0	1	1	0	0	0	0	0	0	0	2	2	2	2	2	2	2	2	1	0	0
0	1	1	1	1	0	0	0	0	0	0	0	1	0	1	0	0	0	0	0	1	1	1	1	1	1	1	1	1	0	1	1	0	0	0	0	0	0	0	0	2	2	2	2	2	2	2	2	0	0
0	1	1	1	1	0	0	0	0	0	0	1	1	0	1	0	0	0	2	0	1	1	1	1	1	1	1	0	1	1	1	1	0	0	1	1	0	2	0	2	2	2	0	0	2	1	2	1	0	0
0	1	1	1	1	0	0	0	0	0	0	1	0	0	0	0	1	0	0	0	1	1	1	1	1	0	1	1	1	1	0	0	0	1	0	0	0	0	0	0	2	0	2	2	2	2	2	2	0	1
0	1	1	1	1	0	0	0	0	0	0	1	1	0	1	0	0	0	0	0	1	1	1	1	1	1	1	1	1	1	1	1	0	0	0	2	0	0	0	2	2	2	2	1	2	2	2	1	2	0
0	1	1	1	1	0	0	0	0	0	0	1	1	0	1	0	0	0	0	0	1	1	1	1	1	1	1	1	1	1	1	1	0	0	0	0	0	0	2	0	2	2	2	2	2	2	1	2	2	0
0	1	1	1	1	0	0	0	0	0	0	0	1	0	1	0	0	0	0	0	1	1	1	1	1	1	1	1	1	0	1	1	0	0	0	0	0	0	0	2	2	2	2	2	2	2	2	1	1	2
0	1	1	1	1	0	0	0	0	0	0	1	2	0	1	0	0	0	0	0	1	1	1	1	1	1	1	1	1	1	0	1	0	0	0	0	0	0	0	0	2	2	2	2	2	2	2	2	2	0
0	1	1	1	1	0	0	0	0	0	0	1	1	0	1	0	0	0	1	0	1	1	1	1	1	1	1	0	1	1	1	1	0	0	0	0	0	0	0	2	2	2	2	2	2	2	2	1	2	0
0	1	1	1	1	0	0	0	0	0	0	1	1	0	1	0	0	0	1	0	1	1	1	1	1	1	1	0	1	1	1	1	0	0	0	2	0	0	2	2	2	2	2	1	2	2	1	1	2	2
0	1	1	1	1	0	0	0	0	0	0	0	1	0	1	0	0	0	0	0	1	1	1	1	1	1	1	1	1	0	1	1	0	0	0	2	0	0	2	2	2	2	2	1	2	2	1	1	2	2
0	1	1	1	1	0	0	0	0	0	2	2	0	0	1	0	0	0	0	0	1	1	0	1	1	1	1	1	1	0	0	1	1	0	1	0	0	1	0	0	0	2	0	2	2	0	2	2	1	2
0	1	1	1	1	0	0	0	0	0	0	1	1	0	1	0	0	0	0	0	1	1	1	1	1	1	1	1	1	1	1	1	0	0	0	2	0	0	2	1	2	2	2	1	2	2	1	0	2	0
0	1	1	1	1	0	0	0	0	0	0	2	1	0	1	0	0	0	0	0	1	1	1	1	1	1	1	1	1	0	1	1	0	0	0	0	2	0	0	2	2	2	2	2	1	2	2	1	2	2
0	1	1	1	1	0	0	0	0	0	0	1	1	0	1	0	0	0	0	0	1	1	1	1	1	1	1	1	1	1	1	1	1	0	0	0	0	2	2	1	0	2	2	2	2	1	1	0	1	1
1	1	1	1	1	0	0	0	0	0	0	0	1	0	1	1	0	0	0	0	1	1	1	1	0	1	1	1	1	0	1	1	0	0	0	0	0	0	0	0	2	2	2	2	2	2	2	2	2	0
0	1	0	1	0	1	0	0	0	0	0	0	1	0	1	0	0	0	2	0	1	1	1	1	1	1	1	0	1	0	1	1	0	0	0	0	0	0	2	2	2	2	2	2	2	2	1	1	0	0
0	1	0	1	0	1	0	0	0	0	0	2	1	0	1	0	0	0	0	0	1	1	1	1	1	1	1	1	1	0	1	1	0	2	0	2	0	0	2	2	2	1	2	1	2	2	1	1	0	0
0	1	0	1	0	1	0	0	0	0	0	1	1	0	1	0	0	0	0	0	1	1	1	1	1	1	1	1	1	1	1	1	0	0	0	0	0	0	0	0	2	2	2	2	2	2	2	2	0	0
0	1	0	1	0	1	0	0	0	0	0	1	1	0	1	0	0	0	0	0	1	1	1	1	1	1	1	1	1	1	1	1	0	0	0	0	0	0	0	2	2	2	2	2	2	2	2	1	0	0
0	1	0	1	0	1	0	0	0	0	0	1	1	0	1	0	0	0	0	0	1	1	1	1	1	1	1	1	1	1	1	1	0	0	1	0	0	0	0	0	2	2	0	2	2	2	2	2	0	1
0	1	0	1	0	1	0	0	0	0	0	1	1	0	1	0	0	2	0	0	1	1	1	1	1	1	0	1	1	1	1	1	0	0	2	2	0	0	2	2	2	2	1	1	2	2	1	1	2	2
0	1	1	1	0	1	0	0	0	0	0	2	0	0	1	0	0	0	0	0	1	1	1	1	1	1	1	1	1	0	0	1	0	0	0	0	0	0	2	2	2	2	2	2	2	2	1	1	2	0
0	1	1	1	0	1	0	0	0	0	0	1	1	0	1	0	0	0	0	0	1	1	1	1	1	1	1	1	1	1	1	1	0	0	0	0	0	0	0	0	2	2	2	2	2	2	2	2	0	0
0	1	1	1	0	1	0	0	0	0	0	2	2	0	1	0	0	1	0	0	1	1	1	1	1	1	0	1	1	0	0	1	1	0	1	0	0	0	0	2	0	2	0	2	2	2	2	1	2	2
0	1	1	1	0	1	0	0	0	0	0	2	2	0	1	0	0	0	0	0	1	1	1	1	1	1	1	1	1	0	0	1	0	2	0	0	0	0	0	2	2	1	2	2	2	2	2	1	2	2
0	1	1	1	0	1	0	0	0	0	0	1	1	0	1	0	0	0	0	0	1	1	1	1	1	1	1	1	1	1	1	1	0	0	0	0	0	0	1	1	2	2	2	2	2	2	0	0	0	0
0	1	1	1	0	1	0	0	0	0	0	1	1	0	1	0	0	0	0	0	1	1	1	1	1	1	1	1	1	1	1	1	0	0	0	0	0	0	0	2	2	2	2	2	2	2	2	1	2	0
1	1	1	1	0	1	0	0	0	0	0	0	2	0	1	0	0	0	0	0	1	1	1	1	1	1	1	1	1	0	0	1	0	0	1	2	0	0	2	0	2	2	0	1	2	2	1	2	0	0
1	1	1	1	0	1	0	0	0	0	0	1	1	0	1	0	0	0	0	0	1	1	1	1	1	1	1	1	1	1	1	1	0	2	0	0	0	0	2	2	2	1	2	2	2	2	1	1	2	0
1	1	1	1	0	1	0	0	0	0	0	2	2	0	2	0	0	0	0	0	1	1	1	1	1	1	1	1	1	0	0	0	0	0	0	0	0	0	0	2	2	2	2	2	2	2	2	1	0	0
1	1	1	1	0	1	0	0	0	2	0	1	1	0	2	0	0	0	0	0	1	0	1	1	1	1	1	1	1	1	1	0	0	0	0	0	0	2	2	2	2	2	2	2	2	1	1	1	2	0
1	1	1	1	0	1	0	0	0	0	0	2	1	0	1	0	0	0	0	0	1	1	1	1	1	1	1	1	1	0	1	1	0	2	0	2	0	0	2	2	2	1	2	1	2	2	1	1	1	0
0	1	0	1	1	1	0	0	0	0	0	0	1	0	1	0	0	0	0	0	1	1	1	1	1	1	1	1	1	0	1	1	0	0	2	0	0	0	0	0	2	2	1	2	2	2	2	2	0	0
1	1	0	1	1	1	0	0	0	0	0	2	1	0	2	2	0	0	0	0	1	1	1	1	0	1	1	1	1	0	1	0	0	0	0	2	0	0	1	1	2	2	2	1	2	2	0	0	2	0
1	1	0	1	1	1	0	0	2	0	0	2	1	0	1	0	0	0	0	0	0	1	1	1	1	1	1	1	1	0	1	1	1	0	0	0	0	0	2	2	0	2	2	2	2	2	1	1	2	0
0	1	1	1	1	1	0	0	0	0	0	0	1	0	1	0	0	0	0	0	1	1	1	1	1	1	1	1	1	0	1	1	0	0	0	0	0	0	0	0	2	2	2	2	2	2	2	2	0	0
0	1	1	1	1	1	0	0	0	0	0	1	1	0	2	0	0	0	0	0	1	1	1	1	1	1	1	1	1	1	1	0	0	2	0	0	0	0	2	1	2	1	2	2	2	2	1	0	0	0
0	1	1	1	1	1	0	0	0	0	0	1	1	0	1	0	0	1	0	0	1	1	1	1	1	1	0	1	1	1	1	1	0	0	1	1	0	0	0	0	2	2	0	0	2	2	2	2	1	2
1	1	1	1	1	1	0	0	0	0	0	0	1	0	1	0	0	0	0	0	1	1	1	1	1	1	1	1	1	0	1	1	0	0	0	0	0	0	0	0	2	2	2	2	2	2	2	2	2	0
1	1	1	1	1	2	0	0	0	0	0	2	1	0	1	2	0	0	0	0	1	1	1	1	0	1	1	1	1	0	1	1	0	0	0	0	0	0	0	0	2	2	2	2	2	2	2	2	2	0
0	1	0	0	0	0	0	0	0	0	0	0	1	0	1	0	0	1	0	0	1	1	1	1	1	1	0	1	1	0	1	1	0	0	0	0	0	0	0	0	2	2	2	2	2	2	2	2	0	0
0	1	0	0	0	0	0	0	1	0	0	1	1	0	1	0	0	0	0	0	0	1	1	1	1	1	1	1	1	1	1	1	0	2	0	0	0	0	0	0	2	1	2	2	2	2	2	2	1	2
0	1	1	0	0	0	0	0	0	0	0	1	1	0	1	0	0	0	0	0	1	1	1	1	1	1	1	1	1	1	1	1	0	0	0	0	0	0	1	2	2	2	2	2	2	2	0	1	1	0
0	1	1	0	0	0	0	0	0	0	0	1	1	0	1	0	0	0	0	0	1	1	1	1	1	1	1	1	1	1	1	1	0	0	2	2	0	1	2	2	2	2	1	1	2	0	1	1	0	0
0	1	1	0	0	0	0	0	0	1	0	1	1	0	1	0	0	0	0	0	1	0	1	1	1	1	1	1	1	1	1	1	0	0	1	0	0	0	0	0	2	2	0	2	2	2	2	2	0	0
0	1	1	0	0	0	0	0	0	0	0	1	0	0	2	0	0	0	1	0	1	1	1	1	1	1	1	0	1	1	0	0	0	0	0	2	0	0	2	0	2	2	2	1	2	2	1	2	0	0
0	1	1	0	0	0	0	0	0	0	0	2	2	0	0	0	0	0	2	0	1	1	1	1	1	1	1	0	1	0	0	0	0	0	0	0	0	0	0	0	2	2	2	2	2	2	2	2	0	0
0	1	1	0	0	0	0	0	0	0	0	1	1	0	1	0	0	0	0	0	1	1	1	1	1	1	1	1	1	1	1	1	0	0	0	0	0	0	0	0	2	2	2	2	2	2	2	2	0	0
0	1	1	0	0	0	0	0	0	0	0	1	1	0	1	0	0	0	2	0	1	1	1	1	1	1	1	0	1	1	1	1	0	0	0	0	0	0	0	2	2	2	2	2	2	2	2	1	0	0
0	1	1	0	0	0	0	0	2	1	0	0	1	0	1	1	0	0	0	0	0	0	1	1	0	1	1	1	1	0	1	1	2	0	0	0	0	0	1	1	0	2	2	2	2	2	0	0	1	1
0	1	1	0	0	0	0	0	0	0	0	0	1	0	1	0	0	0	0	0	1	1	1	1	1	1	1	1	1	0	1	1	2	0	0	0	0	0	1	1	0	2	2	2	2	2	0	0	0	2
0	1	1	0	0	0	0	0	1	0	0	0	1	0	0	0	0	0	0	0	0	1	1	1	1	1	1	1	1	0	1	0	1	2	1	1	1	0	1	1	0	2	1	1	0	2	1	1	0	0
0	1	1	0	0	0	0	0	0	0	0	1	1	0	1	0	0	0	0	0	1	1	1	1	1	1	1	1	1	1	1	1	0	0	0	0	0	0	2	2	2	2	2	2	2	2	1	1	0	0
0	1	1	0	0	0	0	0	0	0	0	2	1	0	1	2	0	0	0	0	1	1	1	1	0	1	1	1	1	0	1	1	2	2	0	1	0	0	0	0	0	1	2	0	2	2	2	2	0	0
0	1	1	0	0	0	0	0	0	0	0	0	0	0	1	0	0	0	1	0	1	1	1	1	1	1	1	0	1	0	0	1	0	0	2	2	0	0	0	2	2	2	1	1	2	2	2	1	0	0
0	1	1	0	0	0	0	0	0	0	2	0	0	0	1	0	0	0	2	0	1	1	0	1	1	1	1	0	1	0	0	1	0	2	1	1	0	0	1	1	2	1	0	1	2	2	0	0	0	1
0	1	1	0	0	0	0	0	0	2	1	1	1	0	0	0	0	1	0	2	1	0	0	1	1	1	0	1	0	1	1	0	1	0	1	2	0	0	0	0	0	2	0	1	2	2	2	2	1	0
0	1	1	0	0	0	0	0	0	0	0	1	2	0	1	0	0	0	2	0	1	1	1	1	1	1	1	0	1	1	0	1	0	0	0	2	0	0	2	2	2	2	2	1	2	2	1	1	1	2
0	1	1	0	0	0	0	0	0	0	0	1	1	0	1	0	0	0	0	0	1	1	1	1	1	1	1	1	1	1	1	1	0	0	1	0	0	0	1	1	2	2	0	2	2	2	0	0	1	1
1	1	1	0	0	0	0	0	0	0	0	1	1	0	1	0	0	0	0	0	1	1	1	1	1	1	1	1	1	1	1	1	0	0	0	0	0	0	0	0	2	2	2	2	2	2	2	2	0	0
1	1	1	0	0	0	0	0	0	0	0	0	1	0	1	0	0	0	0	0	1	1	1	1	1	1	1	1	1	0	1	1	0	0	0	0	0	0	0	2	2	2	2	2	2	2	2	1	2	2
1	1	1	0	0	0	0	0	0	0	0	2	1	0	1	1	0	0	0	0	1	1	1	1	0	1	1	1	1	0	1	1	0	2	0	0	2	0	2	2	2	1	2	2	1	2	1	1	0	0
1	1	1	0	0	0	0	0	0	0	0	2	1	0	1	0	0	0	0	0	1	1	1	1	1	1	1	1	1	0	1	1	0	2	2	0	0	0	2	2	2	1	1	2	2	2	1	1	0	0
0	1	0	0	1	0	0	0	0	0	0	1	1	0	1	0	0	0	0	0	1	1	1	1	1	1	1	1	1	1	1	1	0	0	0	0	0	0	0	2	2	2	2	2	2	2	2	1	2	2
0	1	1	0	1	0	0	0	0	0	0	2	1	1	1	0	2	1	0	0	1	1	1	0	1	0	0	1	1	0	1	1	2	0	2	2	0	0	0	0	0	2	1	1	2	2	2	2	0	0
0	1	1	0	1	0	0	0	0	0	0	1	1	0	1	0	0	0	0	0	1	1	1	1	1	1	1	1	1	1	1	1	0	0	0	0	0	0	0	0	2	2	2	2	2	2	2	2	2	2
0	1	1	0	1	0	0	0	0	0	0	1	1	0	1	0	0	0	0	0	1	1	1	1	1	1	1	1	1	1	1	1	0	0	0	0	0	0	0	0	2	2	2	2	2	2	2	2	0	0
0	1	1	0	1	0	0	0	0	0	0	1	1	0	1	0	0	0	0	0	1	1	1	1	1	1	1	1	1	1	1	1	0	0	0	0	0	0	2	2	2	2	2	2	2	2	1	1	0	0
0	1	1	0	1	0	0	0	2	0	0	2	1	0	1	0	0	0	0	0	0	1	1	1	1	1	1	1	1	0	1	1	0	2	0	2	0	0	2	2	2	1	2	1	2	2	1	1	2	2
0	1	1	0	1	0	0	0	0	0	0	1	1	0	1	0	0	0	0	0	1	1	1	1	1	1	1	1	1	1	1	1	0	0	0	0	0	0	2	2	2	2	2	2	2	2	1	1	0	0
0	1	1	0	1	0	0	0	0	0	0	1	1	0	1	0	0	0	0	0	1	1	1	1	1	1	1	1	1	1	1	1	0	0	2	0	0	0	2	2	2	2	1	2	2	2	1	1	0	2
0	1	1	0	0	1	0	0	0	0	1	0	1	0	1	2	0	0	0	0	1	1	0	1	0	1	1	1	1	0	1	1	0	0	0	0	0	0	2	2	2	2	2	2	2	2	1	1	0	0
0	1	1	0	0	1	0	0	0	0	0	1	1	0	1	0	0	0	0	0	1	1	1	1	1	1	1	1	1	1	1	1	0	0	0	0	0	0	0	0	2	2	2	2	2	2	2	2	0	0
0	1	1	0	0	1	0	0	0	0	0	0	0	0	1	0	0	0	1	0	1	1	1	1	1	1	1	0	1	0	0	1	0	0	0	0	0	0	0	0	2	2	2	2	2	2	2	2	1	1
0	1	1	0	0	1	0	0	0	0	0	0	1	0	1	0	0	0	0	0	1	1	1	1	1	1	1	1	1	0	1	1	0	0	0	0	0	0	2	1	2	2	2	2	2	2	1	0	2	2
0	1	1	0	0	1	0	0	0	0	0	2	1	0	1	0	0	0	2	0	1	1	1	1	1	1	1	0	1	0	1	1	0	0	0	2	0	2	2	1	2	2	2	1	2	1	1	0	2	2
0	1	1	0	0	1	0	0	0	0	0	2	1	0	1	2	0	0	2	0	1	1	1	1	0	1	1	0	1	0	1	1	2	0	0	0	2	0	2	2	0	2	2	2	1	2	1	1	1	2
0	1	1	0	0	1	0	0	0	0	0	1	1	0	2	0	0	0	0	0	1	1	1	1	1	1	1	1	1	1	1	0	2	2	0	1	0	0	2	1	0	1	2	0	2	2	1	0	2	1
1	1	1	0	0	1	0	0	0	0	0	1	1	0	1	0	0	0	0	0	1	1	1	1	1	1	1	1	1	1	1	1	0	0	0	0	0	0	2	0	2	2	2	2	2	2	1	2	0	0
0	1	1	0	1	1	0	0	0	0	0	0	1	0	1	0	0	0	0	0	1	1	1	1	1	1	1	1	1	0	1	1	0	0	0	0	0	0	2	1	2	2	2	2	2	2	1	0	0	0
0	1	1	0	1	1	0	0	0	0	0	0	1	0	1	0	0	0	0	0	1	1	1	1	1	1	1	1	1	0	1	1	0	0	0	0	0	0	2	2	2	2	2	2	2	2	1	1	2	0
0	1	1	0	1	1	0	0	0	2	0	1	1	0	1	0	0	0	0	0	1	0	1	1	1	1	1	1	1	1	1	1	0	0	0	2	0	0	0	2	2	2	2	1	2	2	2	1	2	2
0	1	1	0	1	1	0	0	0	0	0	1	1	0	1	0	0	0	0	0	1	1	1	1	1	1	1	1	1	1	1	1	2	0	2	0	0	0	2	1	0	2	1	2	2	2	1	0	2	0
0	1	1	0	0	2	0	0	0	0	0	0	1	0	1	0	0	0	0	0	1	1	1	1	1	1	1	1	1	0	1	1	0	0	0	0	0	0	2	2	2	2	2	2	2	2	1	1	0	0
0	1	1	0	0	2	0	0	0	0	2	2	2	0	1	1	0	2	0	0	1	1	0	1	0	1	0	1	1	0	0	1	0	0	0	2	0	0	0	0	2	2	2	1	2	2	2	2	0	0
[truncated: 48 more columns]
